# Supplementary material for: Investigating the Association between Nutrient Intake and Food Insecurity among Children and Adolescents in Palestine Using Machine Learning Techniques
Source: Children (Basel). 2024 May 23;11(6):625. doi: 10.3390/children11060625 (PMC11202236; doi:10.3390/children11060625)
Supplement: Supplementary file 1 [file children-11-00625-s001.zip]

Archive with 1 entries (1 files):
- children-2922563-supplementary.pdf
